# Supplementary material for: Impaired immune response mediated by prostaglandin E2 promotes severe COVID-19 disease
Source: PLoS One. 2021 Aug 4;16(8):e0255335. doi: 10.1371/journal.pone.0255335 (PMC8336874; doi:10.1371/journal.pone.0255335)
Supplement: S1 Data — All numerical raw data are combined in a single excel file, “S1_Data.xlsx,” this file consists of several spreadsheets and each contains the data of 1 figure or table. (XLSX) [file pone.0255335.s009.xlsx]

## Sheet: Fig 1
Fig 1. Circulating PGE2 levels in healthy individuals in relation to sex and age.
Fig 1A	Serum PGE2 levels of males and females below the age of 50 years							Fig 1B	Serum PGE2 levels of males and females >60 years					Fig 1C	Serum PGE2 levels of males <50y and males >60y					Fig 1D	Serum PGE2 levels of females <50y and females >60y					Fig 1E	Correlation Age/PGE2 levels males						Fig 1F	Correlation Age/PGE2 levels females				Fig 1G	PGE2 levels of males BL and after 12M FU					Fig 1H	PGE2 levels of females BL and after 12M FU
	M <50y	F <50y							M >60y	F >60y					M <50y	M >60y					F <50y	F >60y					PGE2	Age						PGE2	Age				M >60J BL	M >60J 12M FU					F >60J BL	F >60J 12M FU
	2874.93	930.731							1480.79	2485.95					2874.93	1480.79					930.731	2485.95					1480.79	64						2485.95	60				1480.79	3411.55					2485.95	959.373
	1451.84	751.512							2430.13	1308.65					1451.84	2430.13					751.512	1308.65
	1650.03	756.247							1565.75	1851.25					1650.03	1565.75					756.247	1851.25					2430.13	66						1308.65	63				2430.13	633.401					1308.65	755.215
	757.619	1173.01							888.249	6178.78					757.619	888.249					1173.01	6178.78
	869.472	776.389							3168.22	1433.56					869.472	3168.22					776.389	1433.56					1565.75	69						1851.25	68				1565.75	641.399					1851.25	1895.46
	1101.95	814.093							2663.7	936.373					1101.95	2663.7					814.093	936.373
	964.352	1022.77							2937.7	2029.21					964.352	2937.7					1022.77	2029.21					888.249	68						6178.78	72				888.249	847.673					6178.78	1601.42
	1749.3	805.939							2265.2	4191.16					1749.3	2265.2					805.939	4191.16
	912.117	809.912							1384.69	2586.17					912.117	1384.69					809.912	2586.17					3168.22	66						1433.56	63				3168.22	2433.83					1433.56	1133.28
	1887.53	614.837							3855.61	2438.56					1887.53	3855.61					614.837	2438.56
	2502.2	725.572							1320.86	2331.83					2502.2	1320.86					725.572	2331.83					2663.7	69						936.373	71				2663.7	915.959					936.373	585.306
	2015.92	952.988							2239.56	3369.6					2015.92	2239.56					952.988	3369.6
	1140.86	1264.06							1755.53	1862.94					1140.86	1755.53					1264.06	1862.94					2937.7	77						2029.21	72				2937.7	3533.44					2029.21	2642.16
	1496.13	655.237							3826.86	1390.3					1496.13	3826.86					655.237	1390.3
	1962.63	894.038							1502.73	5196.89					1962.63	1502.73					894.038	5196.89					2265.2	66						4191.16	79				2265.2	2963.78					4191.16	8730.15
	1247.65	801.746							1815.69	10321.5					1247.65	1815.69					801.746	10321.5
	735.792	1734.46							2806.5	4608.68					735.792	2806.5					1734.46	4608.68					1384.69	80						2586.17	67				1384.69	794.416					2586.17	1259.71
	1050.99	1226.12							6208.76	672.485					1050.99	6208.76					1226.12	672.485
		889.504							3215.68	2075.02						3215.68					889.504	2075.02					3855.61	75						2438.56	64				3855.61	852.234					2438.56	3244.67
		1141.5							3305.26	3760.91						3305.26					1141.5	3760.91
		828.997							1400.51	1480.1						1400.51					828.997	1480.1					1320.86	64						2331.83	66				1320.86	618.927					2331.83	3567.08
		940.428							1272.14	2750.38						1272.14					940.428	2750.38
		2516.93							3546.1	2850.86						3546.1					2516.93	2850.86					2239.56	81						1081.72	76				2239.56	1203.63					3369.6	1005.62
		2370.23							1392.18	4307.89						1392.18					2370.23	4307.89
		918.799							2194.2	3926.45						2194.2					918.799	3926.45					1755.53	66						3369.6	64				1755.53	1416.99					1862.94	822.175
		720.204							3662.31	2487.26						3662.31					720.204	2487.26
		723.547							4722.46	3675.88						4722.46					723.547	3675.88					3826.86	69						1862.94	66				3826.86	3113.53					1390.3	763.888
		2845.37							1248.98	2549.84						1248.98					2845.37	2549.84
Median	1350	891.8							3891.07	3698.73						3891.07						3698.73					1502.73	64						1390.3	60				1502.73	810.156					5196.89	998.499
25% Percentile	951.3	761.3							4054.01	6231.67						4054.01						6231.67
75% Percentile	1906	1165							565.944	2080.79						565.944						2080.79					1815.69	76						5196.89	62				1815.69	892.3					10321.5	5507.78
N	18	28							755.068	2080.79						755.068						2080.79
									5388.01	2841.4						5388.01						2841.4					2806.5	68						10321.5	65				2806.5	720.439					4608.68	1066.1
									1451.88	1626.6						1451.88						1626.6
									3792.12	2529.3						3792.12						2529.3					6208.76	77						4608.68	74				6208.76	3465.07					672.485	960.13
									951.139	3683.54						951.139						3683.54
									1039.67	2189.66						1039.67						2189.66					3215.68	65						672.485	60				3215.68	3238.08					2075.02	1283.98
									1720.58	1354.04						1720.58						1354.04
									2423.85	2903.3						2423.85						2903.3					3305.26	64						2075.02	69				3305.26	830.565					3760.91	2215.51
									795.819	1081.72						795.819						1081.72
										2072				Mean	1465	2423						2072					1400.51	83						3760.91	70				1400.51	715.985					1480.1	976.579
										4715.93				SD	609.2	1355						4715.93
										2199.67				N	18	40						2199.67					1272.14	71						1480.1	61				1272.14	717.678					2750.38	1508.75
										1629.46												1629.46
										4446.73												4446.73					3546.1	72						2750.38	76				3546.1	1061.46					2850.86	3094.12
										5017.58												5017.58
								Median	2217	2508										Median	891.8	2508					1392.18	73						2850.86	81				1392.18	818.305					4307.89	2820.04
								25% Percentile	1387	1860										25% Percentile	761.3	1860
								75% Percentile	3486	3802										75% Percentile	1165	3802					2194.2	63						4307.89	65				2194.2	2759.67					3926.45	1033.97
								N	40	46										N	28	46
																											3662.31	71						3926.45	62				3662.31	807.292					2487.26	1090.13
																											4722.46	66						2487.26	65				4722.46	1591.47					3675.88	1095.62
																											1248.98	69						3675.88	77				1248.98	791.013					2549.84	1425.5
																											3891.07	65						2549.84	74				3891.07	1299.47					3698.73	1466.18
																											4054.01	63						3698.73	64				4054.01	1635.53					6231.67	1834.51
																											565.944	66						6231.67	68				565.944	1284.94					2080.79	669.392
																																						Median	2265	916
																											755.068	73						2080.79	81			25% Percentile	1401	794.4					2199.67	417.15
																																						75% Percentile	3546	2434
																											5388.01	62						2841.4	77			N	31	31					1629.46	4070.77
																											1451.88	64						1626.6	76										4446.73	3521.46
																											3792.12	68						2529.3	64										5017.58	874.338
																											951.139	78						3683.54	72										2903.3	2883.86
																											1039.67	85						2189.66	75										1081.72	840.66
																																												Median	2550	1260
																											1720.58	69						1354.04	70									25% Percentile	1857	959.8
																																												75% Percentile	4059	2731
																											2423.85	85						2903.3	68									N	37	37
																											795.819	73						2072	72
																											2874.93	48						4715.93	55
																											1451.84	19						2199.67	64
																											1650.03	36						1629.46	63
																											757.619	35						4446.73	71
																											869.472	18						5017.58	82
																											1101.95	19						930.731	22
																											964.352	21						751.512	22
																											1749.3	25						756.247	18
																											912.117	36						1173.01	21
																											1887.53	20						776.389	38
																											2502.2	18						814.093	31
																											2015.92	21						1022.77	18
																											1140.86	24						805.939	18
																											1496.13	19						809.912	22
																											1962.63	22						614.837	38
																											1247.65	22						725.572	28
																											1050.99	29						952.988	18
																											589.524	53						1264.06	20
																											1110.91	61						655.237	27
																											695.42	19						894.038	22
																											762	32						801.746	24
																											601	29						1734.46	19
																											775	19						1226.12	19
																											2905	25						889.504	20
																											1300	37						1141.5	28
																											1801	63						828.997	19
																										N	66
																										Spearman r	0.2564							940.428	18
																										P-value	0.0377
																																		2516.93	22
																																		2370.23	41
																																		918.799	38
																																		720.204	18
																																		723.547	22
																																		2845.37	22
																																		612.388	50
																																		1394.47	55
																																		703.375	53
																																	N	76
																																	Spearman r	0.638
																																	P-value	<0.0001

## Sheet: Fig 2
Fig 2. Circulating PGE2 levels in COVID-19 patients
Fig 2A	Serum PGE2 levels COVID-19 patients vs healthy ctrls					Fig 2B	Serum PGE2 levels COVID-19 patients vs healthy ctrls					Fig 2C	Serum PGE2 levels COVID-19 patients vs healthy ctrls					Fig 2D	Serum PGE2 levels COVID-19 patients vs healthy ctrls					Fig 2E	Serum PGE2 levels COVID-19 patients vs healthy ctrls					Fig 2F	Serum PGE2 levels COVID-19 patients vs healthy ctrls
	pg/ml						Males	pg/ml					Females	pg/ml					%						%						%
	Ctrl	COVID-19					Ctrl	COVID-19					Ctrl	COVID-19					mild	severe					mild	severe					mild	severe
	4481.79	3800.45					7662.69	3800.45					4481.79	1971.82					72.7794	929.85					72.7794	104.569					45.0032	929.85
	2883.3	2955.91					1790.07	2955.91					2883.3	5720.74					45.0032	104.569					65.7417	156.338					179.281	310.303
	7662.69	1722.74					2354.99	1722.74					2124.34	3097.76					65.7417	156.338					100.282	343.903					187.592	157.464
	1790.07	4453.24					1783.9	4453.24					3253.94	20495.6					100.282	343.903					74.3625	120.396					67.2882	214.682
	2354.99	8830.96					5972.24	8830.96					2044.4	5594.07					74.3625	120.396					86.3618	344.523					69.6346	202.939
	1783.9	6892.71					2783.31	6892.71					4780.21	14768.7					86.3618	344.523					144.422	525.8					69.7887	373.228
	2124.34	10825.4					1768.54	10825.4					3177.24	4863.44					144.422	525.8					133.155	253.912					101.183	68.4095
	3253.94	20664.1					5887.05	20664.1					4901.06	8417.86					133.155	253.912					103.126	129.271					130.812
	2044.4	4515.09					5540.05	4515.09					2730.08	3130.95					179.281	129.271					102.89	279.411					84.3104
	4780.21	1971.82					4273.22	4927.84					6411.83	26155.3					187.592	279.411					90.3412	210.414					106.215
	3177.24	5720.74					3376.68	4337.13					5828.55						67.2882	210.414					87.6455	176.905				Median	92.75	214.7
	5972.24	3097.76					5034.29	1993.69					4828.59						69.6346	176.905					110.498	227.423				25% Percentile	69.05	157.5
	4901.06	20495.6					2818.05	1547.32					3920.73						69.7887	227.423					81.9518	703.995				75% Percentile	142.9	373.2
	2783.31	5594.07					1383.87	9346.45					4902.97						101.183	310.303					105.336	761.627				N	10	7
	2730.08	14768.7						4279.02					5506.09						103.126	157.464						497.532
	1768.54	4863.44						4343.29					5582.59						102.89	214.682						165.845
	6411.83	8417.86						5417.59					5120.27						130.812	703.995						168.798
	5887.05	4927.84						6145.18				mean	4263	9422					90.3412	202.939						500.832
	5540.05	4337.13						11721.7				SD	1337	8276					84.3104	761.627						165.213
	4273.22	1993.69				Median	3097	4515				N	17	10					87.6455	497.532						81.8881
	3376.68	1547.32				25% Percentile	1789	3800											110.498	165.845						1567.63
	5828.55	9346.45				75% Percentile	5627	8831											81.9518	168.798						77.1323
	4828.59	4279.02				N	14	19											105.336	373.228						145.941
	3920.73	4343.29																	106.215	500.832						132.252
	4902.97	5417.59																		165.213						92.0239
	5034.29	6145.18																		81.8881						80.9449
	2818.05	11721.7																		1567.63						81.7405
	1383.87	3130.95																		77.1323						91.6661
	5506.09	26155.3																		68.4095						92.0107
	5582.59																			145.941				Median	95.31	165.8
	5120.27																			132.252				25% Percentile	80.05	98.3
Median	4273	4928																		92.0239				75% Percentile	106.6	344.2
25% Percentile	2730	3466																		80.9449				N	14	29
75% Percentile	5506	9089																		81.7405
N	31	29																		91.6661
																				92.0107
																		Median	95.31	172.9
																		25% Percentile	73.18	108.5
																		75% Percentile	109.4	344.4
																		N	24	36

## Sheet: Fig 3
Fig 3. SARS-CoV-2 infection modulates PGE2 secretion and COX-2 and HPGD expression.
Fig 3B	PGE2 level Calu-3							Fig 3C	COX-2 expression Calu-3					Fig 3D	HPGD expression Calu-3						Fig 3E	PTGES expression Calu-3					Fig 3F PTGES2 expression Calu-3						Fig 3G PTGES2 expression Calu-3						Fig 3I	COX-2 expression lung slices				Fig 3J	HPGD expression lung slices				Fig 3K
	mock	heat-inact.	SARS-2	SARS-2+DMSO	SARS-2+Taxifolin	mock+DMSO				mock	heat-inact.	SARS-2					mock	heat-inact.	SARS-2				mock	heat-inact.	SARS-2				mock	heat-inact.	SARS-2				mock	heat-inact.	SARS-2				ctrl	SARS-CoV-2				ctrl	SARS-CoV-2
	108.816	53.0205	209.064							100	83.017	441.289				Set 1	100	71.1317	6.66391				100	79.5284	55.6455				100	64.7108	28.636				100	83.6784	51.087				69.4869	136.114				109.812	86.7559
	91.1839	102.921	243.026							100	106.452	495.812				Set 2	100	96.7012	13.7677				100	112.946	83.1468				100	122.039	46.5925				100	120.054	77.4251				116.055	579.502				129.687	110.576
	97.4956	193.064	376.298	327.134		110.856				100	81.8675	380.594				Set 3	100	115.746	13.5546				100	77.045	99.025				100	75.9728	30.2165				100	73.9589	68.0346				114.458	494.104				60.5011	106.809
	102.504	153.248	377.288	258.615		102.5			mean	100	90.4456	439.232				mean	100	94.5264	11.3287			mean	100	89.8399	79.2724			mean	100	87.5741	35.1483			mean	100	92.5639	65.5156					559.762					116.88
				276.048					SD	0	13.8742	57.6361				SD	0	22.3867	4.04124			SD	0	20.0493	21.9477			SD	0	30.3737	9.94242			SD	0	24.2983	13.3485			mean	100	442.37			mean	100	105.255
				282.42					N	3	3	3				N	3	3	3			N	3	3	3			N	3	3	3			N	3	3	3			SD	26.4372	207.409			SD	35.6213	13.014
	103.471	63.3114	286.548	197.385	161.362	86.9125																																		N	3	4			N	3	4
	96.5292	83.2217	251.629	176.781	181.112	89.2018
				365.675	127.217
				207.432	163.044
mean	100	108.131	290.642	261.436	158.184	97.3678
SD	6.19815	54.6676	71.1414	65.497	22.4971	11.3179
N	6	6	6	8	4	4
[truncated: 3 more columns]

## Sheet: Fig 4
S1 Data. PGE2 stimulation of B-cells modulates the immune response.
Fig 4A	PAX5 expression 697					Fig 4B	PAX5 expression SUP-B15			Fig 4C	PAX5 expression 697			Fig 4D	PAX5 expression SUP-B15			Fig 4E	PAX5 expression 697			Fig 4F	PAX5 expression SUP-B15
	ctrl	PGE2	AH 6809	GW 627368			ctrl	PGE2			BL	12 M FU			BL	12 M FU			BL serum + DMSO	BL serum + GW 627368			BL serum + DMSO	BL serum + GW 627368
	114.293	56.3596	87.2201	99.4975			100	50.3478			100	125.053			100	197.885			100	170.527			100	139.349
	128.586	69.8694	72.3333	75.405			100	65.9754			100	149.679			100	179.808			100	147.427			100	155.693
	111.941	117.506	88.4376	126.816			100	67.8302			100	253.173			100	181.601			100	71.2025			100	138.386
	86.0193	109.637		142.209			100	82.932			100	120.087			100	201.831			100	164.718			100	158.726
	59.1616	76.4576		183.784			100	64.6176			100	72.0234		mean	100	190.281			100	110.957			100	141.082
	94.4754	99.1724		119.583			100	110.191			100	120.959		SD	0	11.1987			100	100			100	129.822
	125.528	50.6281					100	74.7425			100	162.629		N	4	4			100	135.66		mean	100	126.586
	79.9966	75.1586					100	65.5197			100	126.078							100	120.581		SD	0	29.455
	95.3336	63.3342					100	82.932			100	165.814							100	125.701		N	11	11
	96.6644	111.811				mean	100	73.8986			100	158.494							100	141.421
	108.002	70.2737				SD	0	16.9248			100	142.41							100	104.247
	99.6296	50.8615				N	9	9		mean	100	145.127						mean	100	126.586
	32.1892	45.5223								SD	0	44.6497						SD	0	29.455
	99.6296	62.6179								N	11	11						N	11	11
	119.594	54.6443
	127.292	73.1101
	73.1101	56.1806
	80.0039	60.6316
mean	96.1916	72.432	82.6637	124.549
SD	25.2	22.4118	8.96704	37.1299
N	18	18	3	6

## Sheet: Fig 5
Fig 5. Modulation of the immune response in COVID-19 patients.
Fig 5A	PAX5 expression SUP-B15				Fig 5D	Cell density CD20+				Fig 5E	CD20 expression lungs				Fig 5 F	CD138 expression lungs
	ctrl	COVID-19	COVID-19 + GW627368			ctrl	AC	TR			ctrl	AC	TR			ctrl	AC	TR
	100	76.3174	95.9319			61.2	9.5	95.7			111.366	8.99524	77.6633			61.8766	21.7256	55.7663
	100	74.7468	113.295			18.4	9.6	125.8			135.22	0	192.56			181.185	18.0174	34.0911
	100	71.2066	121.426			23.3	14.5	107.6			53.4146	0	76.5941			56.9381	16.4649	38.6212
mean	100	74.0902	110.218				6.8	1.5				0	100.368				3.48539	72.571
SD	0	2.61786	13.0228				8.9					0	961.512				6.15314	54.2414
N	3	3	3				41.4						656.732					76.179
					mean	34.3	15.1167	82.65		mean	100	1.79905	344.238		mean	100	13.1693	55.245
					SD	23.4246	13.1224	55.4979		SD	42.0702	4.02279	375.194		SD	70.3519	7.91486	17.1087
					N	3	6	4		N	3	5	6		N	3	5	6

## Sheet: S1 Fig
S1 Fig	Ozone correlation BMI, BW and Body fat
S1A	Male BMI BL vs PGE2 level (pg/ml)				S1B Male BMI normal range 25-30 vs PGE2 level						S1C Fig Male BMI >30 vs PGE2 level				S1D Fig Male BMI <25 vs PGE2 level				S1E Fig Female BMI vs PGE2 level					S1F Fig Male BW vs PGE2 level				S1G Fig Female BMI vs PGE2 level				S1H Fig Male Body fat vs PGE2 level				S1I Fig Male Body fat vs PGE2 level
	PGE2	BMI			PGE2	BMI					PGE2	BMI			PGE2	BMI			PGE2	BMI				PGE2	Weight (kg)			PGE2	Weight (kg)			PGE2	Body fat			PGE2	Body fat
	1480.79	28.98			1480.79	28.98													2485.95	23.17				1480.79	82.8			2485.95	70.3			1480.79	33.1			2485.95	34.6
	2430.13	26.29			2430.13	26.29													1308.65	24.33				2430.13	78.4			1308.65	61.5			2430.13	24.6			1308.65	34.5
	1565.75	28.62			1565.75	28.62													1851.25	26.11				1565.75	91.4			1851.25	65.1			1565.75	28.9			1851.25	35
	888.249	27.72			888.249	27.72													6178.78	25.21				888.249	84.5			6178.78	69.9			888.249	25.9			6178.78	39.6
	3168.22	28.61			3168.22	28.61													1433.56	24.47				3168.22	81.8			1433.56	66.3			3168.22	22.4			1433.56	35.1
	2663.7	22.8													2663.7	22.8			936.373	24.76				2663.7	68.8			936.373	68.8			2663.7	25.6			936.373	35.2
	2937.7	29.27			2937.7	29.27													2029.21	29.39				2937.7	94.2			2029.21	75.8			2937.7	28.9			2029.21	43.4
	2265.2	34.88									2265.2	34.88							4191.16	27.83				2265.2	121.2			4191.16	63.7			2265.2	35.9			4191.16	44.8
	1384.69	28.09			1384.69	28.09													2586.17	28.61				1384.69	78.9			2586.17	76.4			1384.69	28.4			2586.17	46.2
	3855.61	25.46			3855.61	25.46													2438.56	28.36				3855.61	78.7			2438.56	77.3			3855.61	27.3			2438.56	43.7
	1320.86	41.53									1320.86	41.53							2331.83	27.08				1320.86	116.8			2331.83	81.7			1320.86	44.1			2331.83	43
	2239.56	24.7													2239.56	24.7			1081.72	21.13				2239.56	77.3			1081.72	54.7							1081.72	36.5
	1755.53	25.6			1755.53	25.6													3369.6	34.14				1755.53	76.8			3369.6	79.6			1755.53	30.1			3369.6	48.1
	3826.86	24.91													3826.86	24.91			1862.94	28.6				3826.86	76.1			1862.94	71.4			3826.86	33.8			1862.94	45.4
	1502.73	24.55													1502.73	24.55			1390.3	24.34				1502.73	83.2			1390.3	71.6			1502.73	31			1390.3	34
	1815.69	31.14									1815.69	31.14							5196.89	23.74				1815.69	88.4			5196.89	67.4			1815.69	30.1			5196.89	33.5
	2806.5	30.75									2806.5	30.75							10321.5	22.52				2806.5	95.9			10321.5	65.3			2806.5	36.7			10321.5	34.4
	6208.76	28.28			6208.76	28.28													4608.68	36.5				6208.76	94.7			4608.68	91.3			6208.76	32.1			672.485	38
	3215.68	31.93									3215.68	31.93							672.485	27.56				3215.68	96.9			672.485	68.8			3215.68	39			2075.02	46.9
	3305.26	23.04													3305.26	23.04			2075.02	29.17				3305.26	68.8			2075.02	75.9			3305.26	21.7			3760.91	44.3
	1400.51	25.11			1400.51	25.11													3760.91	30.33				1400.51	85			3760.91	69.7			1400.51	29.4			1480.1	34.8
	1272.14	24.72													1272.14	24.72			1480.1	24.71				1272.14	84.8			1480.1	67.2			1272.14	30.2			2750.38	44.4
	3546.1	26.23			3546.1	26.23													2750.38	24.17				3546.1	80.7			2750.38	72			3546.1	31			2850.86	41.9
	1392.18	25.49			1392.18	25.49													2850.86	26.34				1392.18	81.3			2850.86	63.2			1392.18	14.7			4307.89	41.7
	2194.2	30.51									2194.2	30.51							4307.89	26.82				2194.2	92.9			4307.89	75.8			2194.2	31.4			3926.45	31.1
	3662.31	26.79			3662.31	26.79													3926.45	20.57				3662.31	82.5			3926.45	53			3662.31	23.8			2487.26	39.5
	4722.46	25.02			4722.46	25.02													2487.26	28.03				4722.46	84.6			2487.26	70.5			4722.46	27.8			3675.88	43.4
	1248.98	29.29			1248.98	29.29													3675.88	23.82				1248.98	76.4			3675.88	64.3			1248.98	27.3			2549.84	41.5
	3891.07	24.23													3891.07	24.23			2549.84	29.5				3891.07	73.2			2549.84	73			3891.07	17.6			3698.73	46
	4054.01	25.79			4054.01	25.79													3698.73	35.16				4054.01	70.2			3698.73	96.2			4054.01	26.5			6231.67	50.5
	565.944	25.59			565.944	25.59													6231.67	32.97				565.944	80.8			6231.67	78.3							2841.4	43.2
	755.068	30.61									755.068	30.61							2080.79	34.63				755.068	93.3			2080.79	85.8			755.068	36			1626.6	34.6
	5388.01	29.33			5388.01	29.33													2841.4	28.06				5388.01	96.1			2841.4	75.2			5388.01	32.4			2529.3	47.2
	1451.88	25.76			1451.88	25.76													1626.6	20.65				1451.88	79.9			1626.6	55.2			1451.88	25.7			3683.54	35.7
	3792.12	36.05									3792.12	36.05							2529.3	31.34				3792.12	119.8			2529.3	72.6			3792.12	38.1			2189.66	38.5
	951.139	29.44			951.139	29.44													3683.54	21.57				951.139	82.4			3683.54	58.3			951.139	30.5			1354.04	28.9
	1039.67	28.83			1039.67	28.83													2189.66	23.02				1039.67	87.8			2189.66	61			1039.67	30.3			2903.3	38.3
	1720.58	30.25									1720.58	30.25							1354.04	19.6				1720.58	91.6			1354.04	49							2072	25.1
	2423.85	27.41			2423.85	27.41													2903.3	22.13				2423.85	88.3			2903.3	56.5			2423.85	30.5			4715.93	47.4
	795.819	28.09			795.819	28.09													2072	20.62				795.819	95.5			2072	50.5			795.819	28.9			2199.67	43.1
N	40			N	24					N	9			N	7								N	40
Spearman r	-0.1485			Spearman r	-0.1231					Spearman r	0.3167			Spearman r	-0.2143				4715.93	31.9			Spearman r	-0.08246				4715.93	94.8		N	37				1629.46	49.1
P-value	0.3604			P-value	0.5667					P-value	0.4101			P-value	0.6615								P-value	0.613							Pearson r	-0.03295
																			2199.67	27.47								2199.67	77.9		P-value	0.8465				4446.73	38
																			1629.46	35.41								1629.46	96.3							5017.58	40.4
																																			N	43
																			4446.73	20.52								4446.73	47.1						Pearson r	0.1374
																																			P-value	0.3797
																			5017.58	22.61								5017.58	55.8
																		N	45								N	45
																		Pearson r	0.03956								Pearson r	0.05614
																		P-value	0.7964								P-value	0.7142

## Sheet: S2 Fig 
S2A Fig	Heat-inactivation of PGE2			S2B Fig	TNFa mRNA expression of SARS-CoV-2 infection in Calu-3 cells
	ctrl	h.i.			mock	h.i.	SARS- CoV-2
	100	116.22			100	142.372	106229
	100	122.92			100	72.0692	29186.2
	100	89.06			100	68.5245	57763.2
	100	104.01		Mean	100	94.32	64393
Mean	100	108.1		SD	0	41.65	38947
SD		14.89		N	3	3	3
N	4	4

## Sheet: S3 Fig 
S3 Fig
S3A Fig	PGD2 content normalized to RNA			S3B Fig	mRNA Expression Ki67				S3C Fig	mRNA Expression TOP2a				S3D Fig	mRNA Expression TPX2				S3E Fig	PGD2 content normalized to total RNA
	Calu-3 cells			Calu-3 cells					Calu-3 cells					Calu-3 cells					Calu-3 cells
	DMSO	Taxifolin			DMSO	Taxifolin				DMSO	Taxifolin				DMSO	Taxifolin				mock	h. i.	SARS- CoV-2
	113.079	107.305			95.888	113.243				95.9514	117.314				92.8645	125.11				74.6452	90.9629	286.559
	82.2496	96.8203			114.824	95.888				106.465	101.422				110.435	98.1594				96.361	136.878	514.879
	102.379	149.968			99.96	82.8988				102.128	91.4069				92.223	90.9534				115.601	119.607	190.342
	98.8488	172.552			90.089	94.5679				95.9514	95.9514				90.9534	87.8551				116.265	127.913	225.486
	149.878	84.5198			98.5838	95.888				95.9514	93.9767				93.5104	89.7012				120.771	82.0351	220.87
	110.905	113.575			100.655	91.982				103.553	92.6829				120.014	93.5104				76.3571	92.6957	143.039
	98.2857	95.0989			117.407	94.7051				104.214	83.483				109.714	90.3596			Mean	100	108.3	263.5
	49.2087	147.762		Mean	102.5	95.6			Mean	100.6	96.61			Mean	101.4	96.52			SD	20.76	22.64	131.8
	98.5874	87.4028		SD	9.975	9.016			SD	4.534	10.6			SD	11.73	13.04			N	6	6	6
	96.5798	84.3119		N	7	7			N	7	7			N	7	7
		107.559
		97.0605
Mean	100	111.995
SD	25.1578	29.0725
N	10	12

## Sheet: S4 Fig 
S4 Fig
S4C Fig	697 cells 48h PGE2 stimulation			S4D Fig	697 cells 48h PGE2 stimulation			S4E Fig	697 cells 48h PGE2 stimulation			S4F Fig	697 cells 48h PGE2 stimulation
	Live cell numbers in %
	ctrl	PGE2			Ki67 mRNA expression in %				TOP2A mRNA expression in %				TPX2 mRNA expression in %
	98	100			ctrl	PGE2			ctrl	PGE2			ctrl	PGE2
	98	99			105.839	48.3595			100.915	51.5176			92.179	40.4023
	98	98			69.3454	54.4073			70.3752	57.56			73.8418	55.1912
	99	98			123.274	46.7122			133.158	33.989			133.1	38.7565
	99	98			119.075	50.0649			108.91	61.6913			114.275	53.3112
	98	98			82.4661	36.3965			86.642	37.4526			86.6043	33.9742
	98	95		Mean	100	47.19		Mean	100	48.44		Mean	100	44.33
	98	94		SD	23.38	6.679		SD	23.64	12.22		SD	23.58	9.386
Mean	98.25	97.5		N	5	5		N	5	5		N	5	5
SD	0.46	2
N	8	8

## Sheet: S5 Fig
S5 Fig
S5A Fig	TNFa mRNA expression 697			S5B Fig	TNFa mRNA expression SUP-B15				S5C Fig	IFNg mRNA expression 697			S5D Fig	IFNg mRNA expression SUP-B15
	ctrl	PGE2			ctrl	PGE2				ctrl	PGE2			ctrl	PGE2
	88.5063	43.3424			92.9511	60.9012				67.5427	156.252			125.146	35.9386
	70.41	49.7874			88.5487	65.2723				78.6692	145.788			103.069	37.4648
	147.821	44.561			157.412	56.8229				108.213	78.1258				50.4738
	111.254	56.4033			71.9239	64.8214				172.174	12.1066			69.4289	60.0238
	82.0089	39.8832			89.1646	58.8267				73.401	9.56475			102.357	44.8633
mean	100	46.8		mean	100	61.33			mean	100	80.37		mean	100	45.75
SD	30.6	6.441		SD	33.1	3.691			SD	43.28	70.21		SD	22.96	9.896
N	5	5		N	5	5			N	5	5		N	4	5

[truncated: 2 more sheets: Table 1, S2_Table]
